# Supplementary material for: Morphological and Molecular Changes during Limb Regeneration of the Exopalaemon carinicauda
Source: Animals (Basel). 2024 Feb 22;14(5):685. doi: 10.3390/ani14050685 (PMC10931334; doi:10.3390/ani14050685)
Supplement: Supplementary file 1 [file animals-14-00685-s001.zip]

Archive with 5 entries (5 files):
- FIgure legends.pdf
- Figure S1.tif
- Figure S2.tif
- Figure S3.tif
- Supplementary tables.xlsx
