# Supplementary material for: Morphological and Molecular Changes during Limb Regeneration of the Exopalaemon carinicauda
Source: Animals (Basel). 2024 Feb 22;14(5):685. doi: 10.3390/ani14050685 (PMC10931334; doi:10.3390/ani14050685)
Supplement: Supplementary file 1 [file animals-14-00685-s001.zip › Supplementary tables.xlsx]

## Sheet: Table S1
Table S1 Information on the primers used for real-time PCR
Gene description	Sequence (5’ to 3’)	Tm (℃)
CUGBP Elav-like family member 4	CACTACGGAAACATAGAGGAA	56
	CGCAAACTTGACCACCAGA
serine protease inhibitor	CTCGGTTAGCCCAAGAGCAT	59
	ACCATCTTGTGTCTGCTCCG
fatty acid binding protein	AGATGGGAACAAACTGAT	54
	GTAGACTCGCTTGCTGAC
Ferritin	CTTAGACTTCGTAATAGCCCAACA	58
	CAATCAGCACCAAACAACCAC
myostatin	TGGGCTGGGACTTCATCGTG	60
	CTGCTGCTGTTCATCTTCTGG
hemocyanin	GCTTTGCCCCACACACTATCTAC	60
	TGTCACGAACTCTTGCTACTCCA
innexin inx2	ATCTGGCGTTGGCTTGTTGT	59
	AGTCTCCGATCTGGCATTTA
SIFamide	CGTGGTGCTGGCTGTCTT	58
	GATGGAGGCGAGGGTCTT
glucose-6-phosphate exchanger SLC37A2-like	GTGCTGTGGTCAGTCGAGAA	57
	ATCGGAGAGACCAAGTCCGA
cathepsin L	AGTCTGCCCAGCCTTTCT	59
	CATTGTCAACAGCCTCGT

## Sheet: Table S2
Table S2 Summary statistics for sequencing data
Sample	Raw_reads	Raw_bases	Clean_reads	Clean_bases	Error_rate	Q20	Q30	GC_pct
J0h-1	22425897	6.7	21791041	6.5	0.03	96.54	90.92	40.96
J0h-2	23980656	7.2	23426331	7	0.03	97.19	92.29	41.27
J0h-3	23152939	6.9	22608322	6.8	0.03	96.44	90.73	40.85
J18h-1	22736025	6.8	22262080	6.7	0.03	96.6	91.06	40.8
J18h-2	21716100	6.5	21108044	6.3	0.03	96.29	90.41	39.34
J18h-3	23927264	7.2	22432317	6.7	0.03	96.83	91.39	41.98
J14d-1	17891111	5.4	17136023	5.1	0.03	97	91.72	34.91
J14d-2	23867021	7.2	23050167	6.9	0.03	97.28	92.42	38.89
J14d-3	18285256	5.5	17757096	5.3	0.03	96.75	91.19	34.59
